# Supplementary material for: Anesthetic management of a patient with mandibular hypoplasia, deafness, progeroid features, lipodystrophy syndrome: a case report
Source: JA Clin Rep. 2024 Oct 10;10:64. doi: 10.1186/s40981-024-00747-8 (PMC11466922; doi:10.1186/s40981-024-00747-8)
Supplement: Supplementary file 2 — Supplementary Material 2. Supplementary material S2. [file 40981_2024_747_MOESM2_ESM.xlsx]

## Sheet: Sheet1
Supplemental Material S2: Clinical features of previously reported cases of MDPL syndrome
Author	Summary (n = 38)	Sekiguchi et al. / Okada et al.	Shastry et al.	Shastry et al.	Shastry et al.	Shastry et al.	Shastry et al.	Shastry et al.	Shastry et al.	Weedon et al.	Weedon et al.	Weedon et al.	Weedon et al.	Pelosini et al.	Reinier et al.	Lessel et al.	Lessel et al.	Lessel et al.	Lessel et al.	Lessel et al.	Lessel et al.	Lessel et al.	Lessel et al.	Adluni et al.	Adluni et al.	Elouej et al.	Elouej et al.	Chen et al.	Wang et al.	Fiorillo et al.	Sasaki et al.	Wang et al.	Yu et al.	Gladys et al.	Murdocca et al.	Zhou et al.	Zuo et al.	Chopra et al.	Dhaliwal et al.
Reference		8	1	1	1	1	1	1	1	2	2	2	2	9	10	11	11	11	11	11	11	11	11	12	12	13	13	14	15	16	17	18	5	19	20	6	3	21	22
Publication year		The present case / 2017	2010	2010	2010	2010	2010	2010	2010	2013	2013	2013	2013	2014	2015	2015	2015	2015	2015	2015	2015	2015	2015	2017	2017	2017	2017	2017	2018	2018	2018	2020	2021	2021	2021	2022	2022	2022	2022
Age, year	5 to 63	15	63	36	19	10	25	21	18	19	23	25	37	48	32	10	10	12	18	28	30	39	62	14	34	6	24	10	36	13	46	15	31	27	21	20	8	5	43
Sex	17 males/21 females	Male	Male	Male	Female	Female	Male	Male	Male	Female	Male	Male	Male	Female	Female	Male	Female	Female	Male	Female	Female	Female	Male	Female	Female	Male	Female	Male	Male	Female	Female	Female	Female	Male	Female	Female	Female	Male	Female
Height, cm	151.0 (21.9)	150.6	NA	175	160	119	168	161	179	160	191	168	176	162	145	123	145	130	162	157	158	148	157	163	171	111.4	120	125	162	NA	142	150	NA	172	NA	152	126	94	NA
Weight, kg	37.9 (14.8)	35.6	NA	45.4	45	17.2	41.3	55.1	47	45	69.7	41.2	51	47.8	33	21	31	31	39.1	34	54.4	37	66	50.4	53	16.2	12.6	21.5	39.5	NA	30.8	29.9	NA	50.2	NA	30.9	16	11	NA
BMI, kg/m2	15.9 (3.4)	15.7	NA	14.9	17.6	12.2	14.6	21.3	14.7	17.6	19.1	14.6	16.5	18.2	15.7	13.9	14.7	18.3	14.9	13.8	21.8	16.9	26.8	19	18.1	13.1	8.8	13.8	15.1	NA	15.3	13.3	14.7	17	19.5	13.4	10.1	12.4	NA
Mandibular hypoplasia	33/34 (97.1%)	+	+	+	+	+	+	+	+	+	+	+	+	+	+	+	+	+	+	+	+	+	−	NA	NA	+	+	+	+	NA	+	+	+	+	+	+	+	NA	+
Dental overcrowding	25/29 (86.2%)	+	+	+	+	+	+	+	+	+	+	+	+	+	−	+	+	+	−	+	−	+	−	NA	NA	+	+	+	+	NA	NA	NA	+	+	NA	NA	+	NA	NA
Prominent eye	15/17 (88.2%)	+	+	+	+	+	+	+	+	NA	NA	NA	NA	−	+	NA	NA	NA	NA	NA	NA	NA	NA	NA	NA	NA	NA	NA	NA	NA	+	NA	+	+	+	+	+	−	NA
Scleroderma-like skin	29/31 (93.5%)	+	−	+	+	+	+	+	+	+	+	+	+	+	NA	+	+	+	+	+	+	+	+	NA	+	NA	NA	+	+	NA	+	+	+	+	+	+	−	NA	NA
Telangiectasia	14/21 (66.7%)	−	NA	+	−	+	+	−	+	NA	NA	NA	NA	NA	NA	−	−	+	−	+	+	+	+	NA	NA	NA	NA	+	NA	NA	NA	NA	+	+	+	+	−	NA	NA
High-pitched voice	15/21 (71.4%)	+	+	NA	NA	NA	NA	NA	NA	+	+	+	+	NA	NA	+	+	+	−	−	−	+	+	NA	NA	−	−	+	NA	NA	+	NA	NA	+	NA	−	+	NA	NA
Thin arms and legs with wide trunk	29/31 (93.5%)	+	+	+	+	−	+	+	+	+	+	+	+	+	NA	+	+	+	+	+	+	+	+	−	NA	NA	NA	+	+	NA	NA	+	+	+	+	+	+	NA	+
Joint contractures	16/19 (84.2%)	+	+	+	−	+	NA	+	+	+	+	+	+	NA	NA	NA	NA	NA	NA	NA	+	NA	NA	NA	NA	NA	+	+	+	NA	NA	NA	−	+	NA	+	−	NA	NA
Sensorineural deafness	33/35 (94.3%)	+	+	+	+	+	+	+	+	+	+	+	+	+	+	+	−	+	+	+	−	+	+	NA	NA	+	+	+	+	+	+	+	+	+	+	+	+	+	NA
Kyphosis/scoliosis	8/12 (66.7%)	−	NA	NA	NA	NA	NA	NA	NA	−	+	+	+	+	NA	NA	NA	NA	NA	NA	NA	NA	NA	NA	NA	−	+	NA	NA	+	NA	NA	NA	−	NA	+	+	NA	NA
Hypogonadism (male)	14/16 (87.5%)	+	+	+	NA	NA	+	+	+	NA	+	+	+	NA	NA	+	NA	NA	−	NA	NA	NA	−	NA	NA	NA	NA	+	+	NA	NA	NA	NA	+	NA	NA	NA	+	NA
Poor breast development (female)	7/7 (100%)	NA	NA	NA	+	NA	NA	NA	NA	NA	NA	NA	NA	+	+	NA	NA	NA	NA	NA	NA	NA	NA	NA	NA	NA	+	NA	NA	NA	NA	NA	+	NA	+	+	NA	NA	NA
Lipodystrophy	35/36 (97.2%)	+	+	+	+	−	+	+	+	+	+	+	+	+	+	+	+	+	+	+	+	+	+	+	+	+	+	+	+	+	+	+	+	+	NA	+	+	NA	+
Diabetes mellitus	11/29 (37.9%)	−	+	−	−	−	+	−	−	−	+	+	+	NA	+	−	−	−	−	−	+	−	+	NA	NA	−	NA	−	NA	NA	NA	NA	−	−	+	+	−	NA	+
Hepatomegaly	11/21 (52.4%)	−	NA	−	+	+	NA	−	+	+	−	−	−	+	+	NA	NA	NA	NA	NA	NA	NA	NA	+	+	−	−	−	NA	NA	NA	+	NA	+	NA	+	−	NA	NA
Hepatic steatosis	10/15 (66.7%)	+	NA	−	+	−	NA	+	+	+	+	−	NA	+	NA	NA	NA	NA	NA	NA	+	NA	NA	NA	NA	NA	NA	−	NA	NA	NA	NA	+	+	NA	NA	−	NA	NA
Hypertriglyceridemia	18/27 (66.7%)	−	+	+	+	−	+	+	+	+	−	−	−	NA	+	−	+	NA	NA	+	+	+	+	+	+	NA	NA	−	NA	NA	NA	−	NA	NA	+	+	−	NA	+
Abnormal liver function tests	7/10 (70%)	+	NA	NA	NA	NA	NA	NA	NA	+	+	NA	+	+	NA	NA	NA	NA	NA	NA	NA	NA	NA	NA	NA	NA	NA	−	NA	NA	NA	NA	NA	+	NA	+	−	NA	−
Abnormal cognitive function	2/21 (9.5%)	−	NA	NA	NA	NA	NA	NA	NA	−	−	−	−	−	NA	−	−	−	NA	−	−	−	−	NA	−	−	−	NA	−	NA	NA	NA	−	+	NA	NA	−	+	NA
The summary column presents data as ranges, means (standard deviations), or numbers (percentages).
BMI, body mass index; MDPL, mandibular hypoplasia, deafness, progeroid features, lipodystrophy; NA, not applicable or not available; +, present; −, absent.
